# Supplementary material for: Reveal the differences in flavor of five varieties of black teas via sensory evaluation, UPLC, and GC × GC-QTOFMS approaches
Source: Food Chem X. 2025 Oct 3;31:103083. doi: 10.1016/j.fochx.2025.103083 (PMC12538472; doi:10.1016/j.fochx.2025.103083)
Supplement: Supplementary material 2 [file mmc2.xlsx]

## Sheet: Table S1
Table S1-1. The information of collected samples.
Sample	Variety	Picking grade	Sample source	Price(USD)
ZY	Qianmei 419	one bud and two leaves	Guizhou Shunhongyuan Tea Industry Co., Ltd	54.6
ZY1			Guizhou Zhengde Tea Industry Co., Ltd	51.61
ZY2			Guizhou Cunxincao Organic Tea Industry Co., Ltd	50.2
ZY3			Guizhou Pinzhongsen Trading Co., Ltd	52.42
QM	Keemenzhong	one bud and two leaves	Qimen County Fengjia Tea Inn Co., Ltd	53.2
QM1			Qimen County Jiyuanchun Tea Industry Co., Ltd	54
QM2			Qimen County Qiya Tea Industry Co., Ltd	50.25
QM3			Chamei Yexiang E-commerce Co., Ltd	51.8
ZS	Jinmudan	one bud and two leaves	Wuyishan Junde Tea Industry Co., Ltd	49.96
ZS1			Wuyishan Hongpao Technology Co., Ltd	51.47
ZS2			Wuyishan Jiuqu Mingxing Tea House Co., Ltd	53.71
FQ	Fengqing large-leaf variety	one bud and two leaves	Fengqing Shangtu Tea Industry Co., Ltd	49.56
FQ1			Fengqing Fengning Tea Industry Co., Ltd	51.33
FQ2			Fengqing County Xingyu Tea Industry Co., Ltd	50.23
HP	Yunnan large-leaf variety	one bud and two leaves	Huangpu Innovation Research Institute of Hunan Agricultural University	51.8
HP1			Guangzhou Huangpu District Mingcha Fragrant Tea Commercial Bank	49.65
HP2			Guangzhou Huangpu District Hanxi Primary Tea Industry Business Department	50.25
HP3			Guangzhou Taihongyuan Trading Co., Ltd	52.2
Table S1-2. The sensory evaluation form for the four Zunyi black teas.
Sample	Dry tea (25%)	Score	Tea infusion (10%)	Score	Aroma (25%)	Score	Taste (30%)	Score	Infused leaves (10%)	Score	Total Score
ZY	wiry，slightly golden tippy，even，black bloom	92	red and relatively strong,bright	90	roasted and slight sweety	89	mellow and thick	91	red and even, bright	90	90.55
ZY1	coarse and sturdy，slightly tip and golden tippy	85	orange,bright	83	sweety and slight floral	87	mellow and slightly astringent	85	red,bright，slight uneven	86	85.4
ZY2	tight and heavy，black bloom	87	red and relatively strong,bright	92	roasted	83	mellow	88	red and even, soft	88	86.9
ZY3	tight and heavy，slightly tip and golden tippy, black bloom	89	red and relatively strong,bright	90	sweety	86	heavy and thick	87	redish auburn	84	87.25
Table S1-3. The sensory evaluation form for the Keemun black teas.
Sample	Dry tea (25%)	Score	Tea infusion (10%)	Score	Aroma (25%)	Score	Taste (30%)	Score	Infused leaves (10%)	Score	Total Score
QM	tight and heavy，slightly tip and golden tippy，even，black bloom	91	red, bright	88	sweety,high and lasting	92	sweet and mellow	92	red, bright，uneven，slight soft	88	90.95
QM1	tight and heavy，slightly golden tippy，black bloom	87	red and relatively bright	84	sweety and slight roasted	86	sweet and slightly astringent	85	redish auburn，slight soft	85	85.65
QM2	tight and heavy，slightly tip and golden tippy，even	90	red, bright	87	sweety	87	mellow	87	red and even, soft	90	88.05
QM3	tight and heavy，slightly golden tippy，brownish and aubburn	85	red and strong,bright	90	sweety and slight potato-like	90	mellow and thick	89	red, bright，uneven	87	88.15
Table S1-4. The sensory evaluation form for the Lapsang Souchong black teas.
Sample	Dry tea (25%)	Score	Tea infusion (10%)	Score	Aroma (25%)	Score	Taste (30%)	Score	Infused leaves (10%)	Score	Total Score
ZS	coarse and sturdy，brownish and aubburn	87	orange,bright	88	smoky pine aroma	92	mellow	90	redish auburn，relatively soft	85	89.05
ZS1	tight and heavy，black bloom	90	orange and slight bright	84	smoky, relatively lasting	86	mellow and slightly astringent	83	redish auburn, soft	87	86
ZS2	tight and heavy，slightlygolden tippy	91	orange,bright	87	smoky and slight sweet	89	mellow	88	red and even, soft	89	89
Table S1-5. The sensory evaluation form for the Fengqing Dianhong black teas.
Sample	Dry tea (25%)	Score	Tea infusion (10%)	Score	Aroma (25%)	Score	Taste (30%)	Score	Infused leaves (10%)	Score	Total Score
FQ	tight and heavy，relatively fat and bold，even，brownish and aubburn	90	red and relatively strong,bright	89	pure and normal, lasting	90	heavy and thick, slightly astringent	92	red,bright，slight uneven	87	90.2
FQ1	tight and heavy，relatively fat and bold，even，golden tippy	88	orange,bright	83	sweety and slight floral	88	heavy and slight mellow	85	red and relatively bright，slight uneven	84	86.2
FQ2	tight and heavy，even，slightly golden tippy	86	red and relatively strong, bright	88	sweety	86	relatively heavy and thick	88	red,bright，slight uneven	87	86.9
Table S1-6. The sensory evaluation form for the Huangpu black teas.
Sample	Dry tea (25%)	Score	Tea infusion (10%)	Score	Aroma (25%)	Score	Taste (30%)	Score	Infused leaves (10%)	Score	Total Score
HP	tight and heavy，slightly tip and golden tippy，black bloom	92	red and strong	87	sweety,lasting	93	heavy and thick, mellow	90	red and even, bright	90	90.95
HP1	tight and heavy，black bloom	86	red and relatively bright	87	sweety and slight roasted	87	mellow	85	redish auburn，relatively soft	85	85.95
HP2	wiry，relatively fat and bold, black bloom	85	red and relatively strong, bright	85	sweety	90	mellow and slightly sweett	88	red and relatively bright	87	87.35
HP3	tight and heavy, slightly tip and golden tippy，black bloom	91	red and bright	90	sweety and relatively lasting	86	mellow	84	redish auburn，relatively bright	85	86.95
Table S1-7. The sensory evaluation form for five representative black teas.
Sample	Dry tea (25%)	Score	Tea infusion (10%)	Score	Aroma (25%)	Score	Taste (30%)	Score	Infused leaves (10%)	Score	Total Score
ZY	wiry，slightly golden tippy，even，black bloom	93	red and relatively strong,bright	90	roasted and slight sweety	89	mellow and thick	90	red and even, bright	93	90.8
QM	tight and heavy，slightly tip and golden tippy，even，black bloom	90	red, bright	92	sweety,high and lasting	93	sweet and mellow	91	red, bright，uneven，slight soft	87	90.95
ZS	coarse and sturdy，brownish and aubburn	78	orange,bright	82	smoky pine aroma	88	mellow	78	redish auburn，relatively soft	75	87.45
FQ	tight and heavy，relatively fat and bold，even，brownish and aubburn	88	red and relatively strong,bright	90	pure and normal, lasting	89	heavy and thick, slightly astringent	87	red,bright，slight uneven	89	88.25
HP	tight and heavy，slightly tip and golden tippy，black bloom	90	red and strong	86	sweety,lasting	94	heavy and thick, mellow	88	red and even, bright	85	89.5

## Sheet: Table S2
Table S2. The qualitative results for the NVMs.
Compounds	Linear equations	Contents(%)
		ZY-1	ZY-2	ZY-3	ZY	QM-1	QM-2	QM-3	QM	ZS-1	ZS-2	ZS-3	ZS	FQ-1	FQ-2	FQ-3	FQ	HP-1	HP-2	HP-3	HP
water extract	ND	36.2566	35.1755	36.2686	35.90±0.63a	34.4232	34.1005	33.3697	33.96±0.54ab	28.2985	26.7156	25.4559	26.82±1.42c	34.4266	31.3678	34.7276	33.51±1.86b	35.3797	33.0047	36.0966	34.83±1.62ab
tea polyphenols	y=0.0116x+0.0863 (R2=0.9996)	10.5902	10.8123	11.1437	10.85±0.28d	13.1112	14.0798	13.8325	13.67±0.50c	6.50744	6.2107	6.70619	6.47±0.25e	15.9807	15.6955	16.4476	16.04±0.38b	17.1255	16.4137	17.2092	16.92±0.44a
free amino acid	y=0.8518x+0.186 (R2=0.9949)	3.64814	3.60731	3.71452	3.66±0.05a	3.48528	3.4697	3.46796	3.47±0.01b	2.24741	2.18204	2.0764	2.72±0.06c	2.20565	2.09812	2.17412	2.72±0.03c	1.94338	2.03611	2.13925	2.04±0.10d
flavonoids	y=1.6453x−0.0083 (R2=0.9977)	0.62477	0.736704	0.870244	0.74±0.12b	1.02776	0.879303	0.719789	0.88±0.15b	0.792516	0.83783	0.849181	0.83±0.03b	1.5246	1.45563	1.47913	1.49±0.04a	0.0562698	0.0449904	0.0674833	0.06±0.01c
soluble sugar	y=344.75x+10.352 (R2=0.9944)	5.62797	5.05224	6.74915	5.81±1.69b	5.19749	4.96726	4.85457	5.01±0.17b	9.66107	8.52006	8.66301	8.95±0.62a	6.67696	6.58609	6.27725	6.51±0.21ab	7.80184	6.7224	6.42293	6.98±2.59ab
caffeine	y=34920.3469x+700.6612 (R2=0.9943)	4.84	4.68	4.67	4.73±0.1a	4.52	4.58	4.45	4.52±0.07a	2.82	3.01	2.85	2.89±0.1c	3.84	3.52	3.47	3.61±0.2b	4.2	4.09	4.24	4.18±0.08d
gallic acid	y=22704.2817x+1854.5021 (R2=0.9932)	0.44	0.45	0.47	0.45±0.02a	0.42	0.41	0.4	0.41±0.01b	0.18	0.19	0.19	0.19±0.01d	0.3	0.28	0.28	0.29±0.01c	0.28	0.29	0.3	0.29±0.01c
epigallocatechin	y=3529.5253x−237.9732 (R2=0.9916)	0	0	0	ND	ND	ND	ND	ND	ND	ND	ND	ND	0.65	0.52	0.49	0.55±0.09	0.04	0.12	0.13	0.1±0.05
DL-catechin	y=15868.40x−1880.13 (R2=0.9956)	0.22	0.26	0.27	0.25±0.03b	0.26	0.24	0.23	0.24±0.02b	0.14	0.15	0.12	0.14±0.02c	0.3	0.27	0.27	0.28±0.02a	0.09	0.1	0.1	0.09±0.01d
epicatechin	y=9390.1784x−238.4576 (R2=0.9935)	0.14	0.14	0.14	0.14±0.01b	0.16	0.16	0.16	0.16±0.01b	0.09	0.09	0.09	0.09±0.01c	0.56	0.51	0.48	0.52±0.04a	0.14	0.13	0.13	0.13±0.01b
epigallocatechin gallate	y=23425.5722x−1771.3976 (R2=0.9904)	0.32	0.32	0.32	0.32±0.01b	0.36	0.39	0.36	0.37±0.02a	0.05	0.06	0.06	0.06±0.01d	0.3	0.27	0.24	0.27±0.03c	0.32	0.32	0.32	0.32±0.01b
gallocatechin gallate	y=1319.198x−304.58 (R2=0.9997)	0.04	0.04	0.04	0.04±0	0.02	0	0	0.01±0.01	ND	ND	ND	ND	ND	ND	ND	ND	0.11	0.09	0.09	0.1±0.01
epicatechin gallate	y=7211.3934x−283.3098 (R2=0.9945)	1.06	1.03	1.03	1.04±0.02b	0.24	0.3	0.26	0.27±0.03c	0.04	0.04	0.04	0.04±0.01d	1.56	1.38	1.28	1.41±0.14a	1.07	1.01	1.04	1.04±0.03b
L-theanine	y=0.2446x-0.0024 (R2=0.9909)	0.9002	0.9535	0.9431	0.93±0.03b	1.06	0.9455	0.8899	0.97±0.09b	0.4624	0.5892	0.5317	0.53±0.06c	0.3815	0.3961	0.4512	0.41±0.04d	1.2014	1.3497	1.2588	1.27±0.07a
theaflavin	y=22704.2817x+1854.5021 (R2=0.9966)	0.18	0.14	0.12	0.15±0.03a	0.02	0.04	0.03	0.03±0.01b	ND	ND	ND	ND	0.02	0.04	0.04	0.03±0.01b	0.13	0.12	0.12	0.12±0.01a
theaflavin-3-gallate	y=3676.9775x−209.2683 (R2=0.9932)	0.06	0.06	0.05	0.06±0.01a	0.09	0.07	0.06	0.07±0.02b	ND	ND	ND	ND	0.06	0.06	0.06	0.06±0.01bc	0.1	0.09	0.09	0.09±0.01a
theaflavin-3′-gallate	y=14950.5572x−1030.4098 (R2=0.9950)	0.02	0.02	0.02	0.02±0.01b	0.03	0.02	0.02	0.02±0.01b	ND	ND	ND	ND	0.02	0.02	0.02	0.02±0.01b	0.03	0.03	0.03	0.03±0.01a
theaflavin-3,3′ -gallate	y=3529.5253x−237.9732 (R2=0.9916)	0.13	0.15	0.12	0.13±0.02a	0.17	0.13	0.12	0.14±0.03a	ND	ND	ND	ND	0.08	0.08	0.08	0.08±0.01b	0.01	0.02	0.02	0.02±0.01c
Theaflavins	ND	0.39	0.37	0.31	0.36±0.04a	0.31	0.26	0.23	0.27±0.04b	ND	ND	ND	ND	0.18	0.21	0.2	0.20±0.02c	0.27	0.26	0.26	0.26±0.01b
Different letters indicate significant difference at the P < 0.05 level.. Data sharing the same letter indicate no statistical difference. The content of theaflavins is the sum of the contents of theaflavin, theaflavin-3-gallate, theaflavin-3′-gallate and theaflavin-3,3′-gallate.

## Sheet: Table S3
Table S3. The qualitative results for the VMs.
Compounds	ClassI	RI	NIST RI	aroma description	CAS	ZY-1	ZY-2	ZY-3	ZY	QM-1	QM-2	QM-3	QM	ZS-1	ZS-2	ZS-3	ZS	FQ-1	FQ-2	FQ-3	FQ	HP-1	HP-2	HP-3	HP
p-cymene	Aromatic hydrocarbons	1025	1025-S	warm	[99-87-6]	ND	ND	ND	ND	ND	ND	ND	ND	ND	ND	ND	ND	ND	ND	ND	ND	9.01017	9.26045	10.9405	9.74±1.05
1,1,6-trimethyl-2H-naphthalene	Aromatic hydrocarbons	1353	1354-S	sweet	[30364-38-6]	ND	ND	ND	ND	6.01186	7.61897	5.08443	6.24±1.28	10.6979	14.2892	10.3505	11.78±2.18	4.89366	3.81709	3.98196	4.23±0.58	24.6295	26.8395	26.8157	26.09±1.27
α-muurolene	Aromatic hydrocarbons	1503	1496-S	ND	[31983-22-9]	8.10676	9.38117	8.40514	8.63±0.67	7.02035	9.81671	7.06985	7.97±1.6	6.82481	8.48568	12.3944	9.23±2.86	6.364	5.10813	6.10267	5.86±0.66	39.497	38.7074	41.1074	39.77±1.22
2-Isopropyl-5-hydroxypyrimidin	Aromatic hydrocarbons	1454	1454-S	ND	[2027-17-0]	ND	ND	ND	ND	ND	ND	ND	ND	21.1653	21.8601	16.4972	19.84±2.92	ND	ND	ND	ND	ND	ND	ND	ND
γ-muurolene	Aromatic hydrocarbons	1478	1477-S	ND	[30021-74-0]	6.57261	7.86528	7.20404	7.21±0.65	ND	ND	ND	ND	13.6885	13.9921	18.8595	15.51±2.9	ND	ND	ND	ND	ND	ND	ND	ND
2,2',5,5'-tetramethyl-1,1'-biphenyl	Aromatic hydrocarbons	1664	1663-S	ND	[3075-84-1]	11.0015	15.2116	13.7592	13.32±2.14	ND	ND	ND	ND	ND	ND	ND	ND	23.5503	24.2521	21.4098	23.07±1.48	ND	ND	ND	ND
1-methyl-7-propan-2-ylnaphthalene	Aromatic hydrocarbons	1578	1587-S	ND	[490-65-3]	ND	ND	ND	ND	ND	ND	ND	ND	64.8425	64.9958	64.6893	64.84±0.15	ND	ND	ND	ND	ND	ND	ND	ND
1,7-dimethylnaphthalene	Aromatic hydrocarbons	1420	1419-S	ND	[575-37-1]	ND	ND	ND	ND	ND	ND	ND	ND	13.0229	15.411	14.7169	14.38±1.23	ND	ND	ND	ND	ND	ND	ND	ND
1,1'-Biphenyl, 3,4-diethyl-	Aromatic hydrocarbons	1689	1692-S	ND	[61141-66-0]	14.5554	7.88571	13.5649	12±3.6	ND	ND	ND	ND	ND	ND	ND	ND	13.9284	10.0872	10.9293	11.65±2.02	ND	ND	ND	ND
Phenanthrene	Aromatic hydrocarbons	1771	1776-S	ND	[85-01-8]	ND	ND	ND	ND	ND	ND	ND	ND	67.3086	73.417	59.4098	66.71±7.02	ND	ND	ND	ND	ND	ND	ND	ND
Fluorene	Aromatic hydrocarbons	1576	1583-S	ND	[86-73-7]	ND	ND	ND	ND	ND	ND	ND	ND	45.9391	38.6968	35.0834	39.91±5.53	ND	ND	ND	ND	ND	ND	ND	ND
1-Methylnaphthalene	Aromatic hydrocarbons	1309	1297-S	ND	[90-12-0]	ND	ND	ND	ND	ND	ND	ND	ND	57.9502	48.6228	63.7563	56.78±7.63	ND	ND	ND	ND	ND	ND	ND	ND
Naphthalene	Aromatic hydrocarbons	1181	1182-S	ND	[91-20-3]	ND	ND	ND	ND	ND	ND	ND	ND	82.1007	49.9941	71.051	67.72±16.31	ND	ND	ND	ND	ND	ND	ND	ND
2-Methylnaphthalene	Aromatic hydrocarbons	1291	1297-S	sweet,woody,floral	[91-57-6]	ND	ND	ND	ND	ND	ND	ND	ND	66.7706	92.4555	70.9346	76.72±13.79	ND	ND	ND	ND	ND	ND	ND	ND
Biphenyl	Aromatic hydrocarbons	1377	1381-S	ND	[92-52-4]	ND	ND	ND	ND	ND	ND	ND	ND	67.3585	73.3289	63.8763	68.19±4.78	ND	ND	ND	ND	ND	ND	ND	ND
2-Ethylnaphthalene	Aromatic hydrocarbons	1390	1394-S	ND	[939-27-5]	ND	ND	ND	ND	ND	ND	ND	ND	12.1567	13.2851	16.4915	13.98±2.25	ND	ND	ND	ND	ND	ND	ND	ND
terpinolene	Terpenes	1088	1088-S	orange	[586-62-9]	1.55344	1.8613	1.64636	1.69±0.16	ND	ND	ND	ND	ND	ND	ND	ND	3.53711	1.79952	3.35305	2.9±0.95	5.01685	4.67533	4.75049	4.81±0.18
(E)-tetradec-3-ene	Terpenes	1387	1385-S	ND	[41446-68-8]	6.42223	7.18702	4.18702	5.93±1.56	ND	ND	ND	ND	ND	ND	ND	ND	ND	ND	ND	ND	24.9843	23.9909	26.7634	25.25±1.4
β-myrcene	Terpenes	992	991-S	sweet, orange	[123-35-3]	6.26697	7.35085	7.55205	7.06±0.69	ND	ND	ND	ND	ND	ND	ND	ND	8.62177	8.42387	6.10963	7.72±1.4	ND	ND	ND	ND
β-Copaene	Terpenes	1431	1432-S	ND	[18252-44-3]	3.77866	4.07325	3.77866	3.88±0.17	ND	ND	ND	ND	ND	ND	ND	ND	ND	ND	ND	ND	ND	ND	ND	ND
(+)-valencene	Terpenes	1498	1492-S	orange	[4630-07-3]	7.16169	9.6386	8.16169	8.32±1.25	ND	ND	ND	ND	ND	ND	ND	ND	16.9241	16.3006	13.756	15.66±1.68	ND	ND	ND	ND
β-ELEMENE 82%	Terpenes	1392	1391-S	sweet	[515-13-9]	5.67577	3.89236	4.30103	4.62±0.93	ND	ND	ND	ND	ND	ND	ND	ND	ND	ND	ND	ND	ND	ND	ND	ND
(4R)-limonene	Terpenes	1027	1031-S	sweet, orange	[5989-27-5]	4.45149	4.5193	6.84229	5.27±1.36	ND	ND	ND	ND	ND	ND	ND	ND	ND	ND	ND	ND	ND	ND	ND	ND
α-pinene	Terpenes	932	937-S	fresh,woody	[80-56-8]	4.18921	4.18921	3.84845	4.08±0.2	ND	ND	ND	ND	ND	ND	ND	ND	ND	ND	ND	ND	ND	ND	ND	ND
trans-Dodec-2-ene	Terpenes	1208	1197-S	ND	[7206-13-5]	ND	ND	ND	ND	ND	ND	ND	ND	ND	ND	ND	ND	ND	ND	ND	ND	3.58634	4.19841	2.36489	3.38±0.93
beta-Pinene	Terpenes	992	979-S	grease	[127-91-3]	ND	ND	ND	ND	15.8122	21.0793	16.6227	17.84±2.84	6.21497	9.26359	7.09548	7.52±1.57	ND	ND	ND	ND	3.72787	4.07814	3.93567	3.91±0.18
(+)-γ-Cadinene	Terpenes	1515	1513-S	green,woody	[39029-41-9]	9.33882	10.2224	11.6811	10.41±1.18	11.6665	11.5162	10.1581	11.11±0.83	13.0902	15.8814	16.7482	15.24±1.91	7.16186	8.69741	7.76907	7.88±0.77	7.35515	6.2782	8.87075	7.5±1.3
trans-β-Ocimene	Terpenes	1039	1049-S	sweet,herabl	[3779-61-1]	4.4969	4.76886	5.03202	4.77±0.27	17.1419	12.6742	15.0592	14.96±2.24	8.94168	9.91837	7.0799	8.65±1.44	6.07136	4.99781	5.75399	5.61±0.55	8.10589	8.91108	8.89268	8.64±0.46
Humulene	Terpenes	1456	1454-S	ND	[6753-98-6]	ND	ND	ND	ND	ND	ND	ND	ND	ND	ND	ND	ND	ND	ND	ND	ND	9.17385	10.726	10.0459	9.98±0.78
β-cubebene	Terpenes	1392	1390-S	ND	[13744-15-5]	ND	ND	ND	ND	ND	ND	ND	ND	ND	ND	ND	ND	ND	ND	ND	ND	10.8233	11.194	8.86517	10.29±1.25
Copaene	Terpenes	1377	1376-S	sweet	[3856-25-5]	5.84552	6.53265	4.47815	5.62±1.05	6.88748	7.2461	4.88718	6.34±1.27	15.5237	16.4448	13.9414	15.3±1.27	14.8584	13.5818	12.9468	13.8±0.97	12.6302	13.6401	13.6993	13.32±0.6
(1R,4S,5S)-1,8-Dimethyl-4-(prop-1-en-2-yl)spiro[4.5]dec-7-ene	Terpenes	1481	1475-S	ND	[43219-80-3]	ND	ND	ND	ND	ND	ND	ND	ND	ND	ND	ND	ND	ND	ND	ND	ND	14.1532	14.7307	17.6595	15.51±1.88
α-cubebene	Terpenes	1350	1351-S	herbal	[17699-14-8]	5.5259	6.23322	5.87956	5.88±0.35	17.5902	19.695	17.4357	18.24±1.26	8.83057	10.0432	7.86277	8.91±1.09	ND	ND	ND	ND	14.7537	14.1096	13.1135	13.99±0.83
α-calacorene	Terpenes	1544	1542-S	woody	[21391-99-1]	ND	ND	ND	ND	ND	ND	ND	ND	5.70783	8.76407	5.70783	6.73±1.76	ND	ND	ND	ND	15.9354	13.583	14.4643	14.66±1.19
(-)-α-muurolene	Terpenes	1478	1485-S	ND	[483-75-0]	ND	ND	ND	ND	ND	ND	ND	ND	ND	ND	ND	ND	ND	ND	ND	ND	17.2436	16.4086	18.1369	17.26±0.86
(4S)-limonene	Terpenes	1027	1029-S	fresh,floral	[5989-54-8]	ND	ND	ND	ND	8.83336	8.83336	7.21883	8.3±0.93	14.9088	9.64602	14.1256	12.89±2.84	17.0222	13.997	17.8608	16.29±2.03	18.3049	14.4083	15.1243	15.95±2.07
trans-Calamenene	Terpenes	1523	1529-S	ND	[73209-42-4]	6.95805	8.26098	6.95805	7.39±0.75	14.2704	18.9217	14.7215	15.97±2.57	10.5648	13.4214	13.4952	12.49±1.67	ND	ND	ND	ND	21.614	19.9401	20.4452	20.67±0.86
trans-α-Bergamotene	Terpenes	1436	1435-S	woody	[13474-59-4]	ND	ND	ND	ND	ND	ND	ND	ND	ND	ND	ND	ND	ND	ND	ND	ND	22.2407	19.4081	19.1537	20.27±1.71
zingiberene	Terpenes	1498	1495-S	ND	[495-60-3]	ND	ND	ND	ND	ND	ND	ND	ND	ND	ND	ND	ND	ND	ND	ND	ND	27.5172	24.503	28.6866	26.9±2.16
Caryophyllene	Terpenes	1420	1419-S	sweet,floral	[87-44-5]	11.4212	13.4212	17.351	14.06±3.02	10.7303	8.45246	7.71114	8.96±1.57	51.9116	54.6151	41.3188	49.28±7.03	50.3122	45.6935	49.8339	48.61±2.54	44.9066	38.0686	40.0591	41.01±3.52
β-cadinene	Terpenes	1526	1518-S	woody	[523-47-7]	18.6644	18.8501	17.3929	18.3±0.79	64.3321	55.851	51.1508	57.11±6.68	18.847	25.6394	18.2336	20.91±4.11	14.9905	12.0443	13.8555	13.63±1.49	45.3373	43.5	48.4097	45.75±2.48
cuparene	Terpenes	1506	1505-S	ND	[16982-00-6]	2.98522	3.21697	2.8013	3±0.21	ND	ND	ND	ND	8.42459	12.1834	9.46291	10.02±1.94	ND	ND	ND	ND	ND	ND	ND	ND
(3Z,6E)-3,7,11-trimethyldodeca-1,3,6,10-tetraene	Terpenes	1498	1491-S	ND	[26560-14-5]	ND	ND	ND	ND	ND	ND	ND	ND	5.36952	7.87299	5.72688	6.32±1.35	ND	ND	ND	ND	ND	ND	ND	ND
(Z)-β-ocimene	Terpenes	1049	1038-S	floral, woody	[3338-55-4]	ND	ND	ND	ND	14.8284	19.153	17.5381	17.17±2.19	ND	ND	ND	ND	9.77819	8.4868	8.49571	8.92±0.74	ND	ND	ND	ND
(−)-α-Cedrene	Terpenes	1411	1411-S	woody	[469-61-4]	6.52743	5.5272	3.69004	5.25±1.44	ND	ND	ND	ND	32.1175	37.3372	45.4057	38.29±6.69	24.7278	23.0966	25.647	24.49±1.29	ND	ND	ND	ND
Longifolene	Terpenes	1406	1406-S	sweet,woody,floral	[475-20-7]	ND	ND	ND	ND	ND	ND	ND	ND	51.2302	61.6994	63.4324	58.79±6.6	ND	ND	ND	ND	ND	ND	ND	ND
α-Farnesene	Terpenes	1512	1508-S	orange,herbal	[502-61-4]	ND	ND	ND	ND	13.7602	17.8026	14.1131	15.23±2.24	35.2409	39.7057	34.5947	36.51±2.78	7.88725	6.86105	8.78472	7.84±0.96	ND	ND	ND	ND
cis-Calamenene	Terpenes	1526	1531-S	ND	[72937-55-4]	ND	ND	ND	ND	ND	ND	ND	ND	7.97762	10.6601	7.97762	8.87±1.55	ND	ND	ND	ND	ND	ND	ND	ND
Tridecane	Hydrocarbons	1290	1300-A	ND	[629-50-5]	5.77542	4.53412	5.77542	5.36±0.72	ND	ND	ND	ND	ND	ND	ND	ND	ND	ND	ND	ND	ND	ND	ND	ND
Undecane	Hydrocarbons	1102	1100-A	ND	[1120-21-4]	ND	ND	ND	ND	ND	ND	ND	ND	ND	ND	ND	ND	ND	ND	ND	ND	8.58946	10.338	7.88536	8.94±1.26
2,6,10-Trimethyltridecane	Hydrocarbons	1464	1449-S	ND	[3891-99-4]	9.72488	8.36922	9.84891	9.31±0.82	15.1226	11.1561	11.5428	12.61±2.19	19.703	22.5577	18.5776	20.28±2.05	16.6998	15.0352	13.4868	15.07±1.61	15.8507	16.989	17.0446	16.63±0.67
Hexadecane	Hydrocarbons	1600	1600-A	ND	[544-76-3]	11.0147	11.3827	11.3401	11.25±0.2	19.2118	25.6198	16.4457	20.43±4.71	13.3746	17.9233	12.1704	14.49±3.03	19.3215	18.2714	17.1139	18.24±1.1	19.3434	21.8944	19.1942	20.14±1.52
3-methyl-undecane	Hydrocarbons	1171	1170-S	ND	[1002-43-3]	ND	ND	ND	ND	ND	ND	ND	ND	ND	ND	ND	ND	ND	ND	ND	ND	20.9189	26.717	21.6258	23.09±3.16
farnesane	Hydrocarbons	1379	1366-S	ND	[3891-98-3]	4.40898	4.78219	4.32474	4.51±0.24	ND	ND	ND	ND	7.07078	8.24799	5.92619	7.08±1.16	4.01973	3.76575	2.42272	3.4±0.86	23.2452	18.4113	23.4229	21.69±2.84
2,6,10-trimethyltetradecane	Hydrocarbons	1537	1539-S	ND	[14905-56-7]	ND	ND	ND	ND	ND	ND	ND	ND	ND	ND	ND	ND	ND	ND	ND	ND	26.7708	26.1034	24.2279	25.7±1.32
Dodecane	Hydrocarbons	1200	1200-A	ND	[112-40-3]	9.34802	7.0518	6.78526	7.73±1.41	13.0032	14.4893	9.66629	12.39±2.47	20.9217	20.5901	25.6319	22.38±2.82	27.8868	20.8197	23.1754	23.96±3.6	33.687	30.4459	29.7713	31.3±2.09
3-methylpentadecane	Hydrocarbons	1571	1570-S	ND	[2882-96-4]	10.0349	8.05163	7.51087	8.53±1.33	16.1814	19.6249	11.036	15.61±4.32	13.3104	14.5151	18.8304	15.55±2.9	11.5217	8.11901	8.52854	9.39±1.86	41.6206	42.5496	39.5274	41.23±1.55
2,3,5,8-tetramethyldecane	Hydrocarbons	1329	1318-S	ND	[192823-15-7]	ND	ND	ND	ND	ND	ND	ND	ND	ND	ND	ND	ND	ND	ND	ND	ND	42.4372	40.4846	38.7226	40.55±1.86
3-methyltridecane	Hydrocarbons	1371	1371-S	ND	[6418-41-3]	6.00977	7.00977	5.3125	6.11±0.85	30.4479	29.4199	24.6364	28.17±3.1	17.5726	21.9884	17.8394	19.13±2.48	14.5347	14.0622	11.3357	13.31±1.73	63.5656	57.7379	62.6103	61.3±3.13
Dodecane,2,6,11-trimethyl	Hydrocarbons	1282	1275-S	ND	[31295-56-4]	ND	ND	ND	ND	ND	ND	ND	ND	ND	ND	ND	ND	ND	ND	ND	ND	65.0709	73.5005	72.1018	70.22±4.52
4,6-dimethyldodecane	Hydrocarbons	1329	1325-S	ND	[61141-72-8]	ND	ND	ND	ND	ND	ND	ND	ND	ND	ND	ND	ND	ND	ND	ND	ND	65.1063	70.4251	67.4628	67.66±2.67
Tetradecane	Hydrocarbons	1400	1400-A	ND	[629-59-4]	31.9087	23.8038	29.4496	28.39±4.16	40.2096	44.8539	29.3801	38.15±7.94	52.8606	63.1166	52.0309	56±6.17	41.3597	51.3132	44.8245	45.83±5.05	65.6095	67.4783	59.9499	64.35±3.92
5-methyl-tridecane	Hydrocarbons	1355	1348-S	ND	[25117-31-1]	ND	ND	ND	ND	ND	ND	ND	ND	ND	ND	ND	ND	11.0727	9.87123	11.0727	10.67±0.69	ND	ND	ND	ND
Pentadecane	Hydrocarbons	1500	1500-A	ND	[629-62-9]	11.1423	12.3609	11.3373	11.61±0.65	9.13173	11.7217	8.0934	9.65±1.87	16.0803	20.294	17.0458	17.81±2.21	ND	ND	ND	ND	ND	ND	ND	ND
p-cresol	Phenols	1076	1077-S	smoky,herbal	[106-44-5]	ND	ND	ND	ND	ND	ND	ND	ND	61.5322	67.804	56.9811	62.11±5.43	ND	ND	ND	ND	ND	ND	ND	ND
Phenol	Phenols	982	981-S	ND	[108-95-2]	ND	ND	ND	ND	ND	ND	ND	ND	151.892	159.665	153.69	155.08±4.07	ND	ND	ND	ND	ND	ND	ND	ND
4-Ethyl-2-methoxyphenol	Phenols	1281	1282-S	smoky	[2785-89-9]	ND	ND	ND	ND	ND	ND	ND	ND	78.7833	72.9093	84.2214	78.64±5.66	ND	ND	ND	ND	ND	ND	ND	ND
guaiacol	Phenols	1089	1090-S	woody	[90-05-1]	ND	ND	ND	ND	ND	ND	ND	ND	74.0798	81.3749	66.1185	73.86±7.63	ND	ND	ND	ND	ND	ND	ND	ND
o-cresol	Phenols	1054	1054-S	ND	[95-48-7]	ND	ND	ND	ND	ND	ND	ND	ND	24.0978	17.6566	18.3772	20.04±3.53	ND	ND	ND	ND	ND	ND	ND	ND
2,5-Dimethylphenol	Phenols	1150	1151-S	roasted	[95-87-4]	ND	ND	ND	ND	ND	ND	ND	ND	23.681	19.4312	22.681	21.93±2.22	ND	ND	ND	ND	ND	ND	ND	ND
2,4-Di-tert-butylphenol	Phenols	1515	1514-S	ND	[96-76-4]	5.02529	6.05011	5.38637	5.49±0.52	ND	ND	ND	ND	9.31698	8.74637	10.5119	9.53±0.9	ND	ND	ND	ND	ND	ND	ND	ND
Butylated Hydroxytoluene	Phenols	1515	1513-S	ND	[128-37-0]	ND	ND	ND	ND	23.4649	23.7005	16.9995	21.39±3.8	ND	ND	ND	ND	ND	ND	ND	ND	86.2532	72.8859	96.0117	85.05±11.61
7,9-ditert-butyl-1-oxaspiro[4.5]deca-6,9-diene-2,8-dione	Knotes	1921	1923-S	ND	[82304-66-3]	4.52459	5.72324	5.19492	5.15±0.6	14.2612	8.49819	9.19637	10.65±3.15	12.4278	15.2644	14.707	14.13±1.5	9.02097	5.93756	11.5017	8.82±2.79	9.8905	7.35947	10.378	9.21±1.62
geranyl acetone	Knotes	1456	1453-S	floral,fruity	[3796-70-1]	14.0324	13.3559	10.3844	12.59±1.94	41.8589	17.561	20.6501	26.69±13.23	26.2387	30.5562	27.6347	28.14±2.2	15.1657	15.5067	23.4838	18.05±4.71	28.0707	24.4117	32.0823	28.19±3.84
α-Ionone	Knotes	1428	1426-S	sweet,fruity,floral	[127-41-3]	12.9031	13.8932	11.078	12.62±1.43	24.5331	22.5898	23.1801	23.43±1	57.2043	64.6897	65.138	62.34±4.46	24.3585	23.3858	17.0797	21.61±3.95	47.7714	31.1021	39.6504	39.51±8.34
β-ionone	Knotes	1487	1486-S	floral,fruity	[79-77-6]	124.497	102.003	106.636	111.05±11.88	183.241	196.024	153.446	177.57±21.85	372.409	322.212	383.819	359.48±32.78	219.197	252.607	233.036	234.95±16.79	453.569	461.257	505.997	473.61±28.31
sulcatone	Knotes	987	986-S	orange,fruity	[110-93-0]	ND	ND	ND	ND	ND	ND	ND	ND	16.8534	17.9939	23.6488	19.5±3.64	ND	ND	ND	ND	ND	ND	ND	ND
(+)-isomenthone	Knotes	1154	1157-S	mint	[1196-31-2]	ND	ND	ND	ND	ND	ND	ND	ND	ND	ND	ND	ND	4.5856	3.58112	3.58112	3.92±0.58	ND	ND	ND	ND
(EZ)-β-Ionone	Knotes	1490	1491-S	fruity,woody,floral	[14901-07-6]	ND	ND	ND	ND	ND	ND	ND	ND	75.6953	60.1323	79.8146	71.88±10.38	ND	ND	ND	ND	ND	ND	ND	ND
β-Ionone epoxide	Knotes	1487	1473-S	fruity,woody,floral	[23267-57-4]	28.2297	29.2927	36.5085	31.34±4.5	ND	ND	ND	ND	ND	ND	ND	ND	14.1698	14.2783	10.3592	12.94±2.23	ND	ND	ND	ND
2,2,6-trimethyl-cyclohexanon	Knotes	1035	1036-S	spicy	[2408-37-9]	ND	ND	ND	ND	ND	ND	ND	ND	20.8599	21.499	20.2208	20.86±0.64	7.37538	5.58044	5.81396	6.26±0.98	ND	ND	ND	ND
3,5-octadien-2-one	Knotes	1071	1073-S	fruity,green	[30086-02-3]	58.4526	50.3585	48.8108	52.54±5.18	ND	ND	ND	ND	40.5214	57.6092	54.9913	51.04±9.2	ND	ND	ND	ND	ND	ND	ND	ND
Jasmone	Knotes	1401	1395-S	Jasmine	[488-10-8]	31.7927	35.4497	26.3451	31.2±4.58	35.4135	31.9251	20.493	29.28±7.8	72.6729	85.5549	77.5984	78.61±6.5	28.7808	32.7917	24.8046	28.79±3.99	ND	ND	ND	ND
3-Hepten-2-one, 5-ethyl-6-methyl-	Knotes	1149	1144-S	ND	[57283-79-1]	13.5324	13.6479	13.5901	13.59±0.06	ND	ND	ND	ND	ND	ND	ND	ND	ND	ND	ND	ND	ND	ND	ND	ND
Texanol	Esters	1374	1374-S	ND	[77-68-9]	ND	ND	ND	ND	ND	ND	ND	ND	ND	ND	ND	ND	ND	ND	ND	ND	10.6194	11.8805	8.44636	10.32±1.74
Methyl hexadecanoate	Esters	1930	1926-S	ND	[112-39-0]	19.091	22.0249	17.3942	19.5±2.34	42.9364	34.0159	36.7771	37.91±4.57	12.9469	18.0282	13.9469	14.97±2.69	6.49224	5.07328	8.78276	6.78±1.87	10.9465	11.3449	9.54891	10.61±0.94
ethyl hexadecanoate	Esters	1995	1993-S	fruity,milky	[628-97-7]	13.5916	16.5108	15.6861	15.26±1.5	14.725	13.8014	12.1958	13.57±1.28	15.255	18.5249	19.0675	17.62±2.06	8.48734	5.87049	7.35584	7.24±1.31	14.6199	11.609	11.5743	12.6±1.75
Dibutyl phthalate	Esters	1966	1965-S	ND	[84-74-2]	13.9596	11.9978	15.9214	13.96±1.96	17.0318	24.5174	15.524	19.02±4.82	ND	ND	ND	ND	16.1697	19.5464	16.1697	17.3±1.95	18.0499	15.929	14.4154	16.13±1.83
2,2,4-TRIMETHYL-1,3-PENTANEDIOL DIISOBUTYRATE	Esters	1598	1588-S	ND	[6846-50-0]	ND	ND	ND	ND	ND	ND	ND	ND	ND	ND	ND	ND	ND	ND	ND	ND	84.6458	76.9005	80.1482	80.56±3.89
Dimethyl phthalate	Esters	1457	1454-S	floral	[131-11-3]	ND	ND	ND	ND	ND	ND	ND	ND	ND	ND	ND	ND	ND	ND	ND	ND	145.162	173.487	155.638	158.1±14.32
Methyl salicylate	Esters	1193	1192-S	mint	[119-36-8]	484.088	460.377	432.888	459.12±25.62	788.092	886.651	816.529	830.42±50.73	239.729	258.162	230.967	242.95±13.88	1755.17	1881.88	1819.98	1819.01±63.36	190.674	176.457	198.532	188.55±11.19
Actinidiolide,dihydro	Esters	1530	1532-S	woody	[17092-92-1]	159.794	137.273	135.396	144.15±13.58	232.544	203.157	215.751	217.15±14.74	251.224	369.908	248.286	289.81±69.39	326.458	315.577	384.528	342.19±37.07	264.011	209.187	219.447	230.88±29.15
Geranyl acetate	Esters	1387	1382-S	floral	[105-87-3]	ND	ND	ND	ND	33.716	25.3418	22.0866	27.05±6	21.4095	23.2603	19.4277	21.37±1.92	ND	ND	ND	ND	ND	ND	ND	ND
ethyl octanoate	Esters	1200	1196-S	fruity	[106-32-1]	ND	ND	ND	ND	ND	ND	ND	ND	10.8943	16.1053	9.72709	12.24±3.4	ND	ND	ND	ND	ND	ND	ND	ND
Linalyl acetate	Esters	1256	1257-S	orange	[115-95-7]	ND	ND	ND	ND	ND	ND	ND	ND	ND	ND	ND	ND	59.504	54.6612	64.6612	59.61±5	ND	ND	ND	ND
METHYL GERANATE	Esters	1327	1322-S	fruity	[1189-09-9]	10.127	12.1381	9.86985	10.71±1.24	68.6782	88.9209	67.1831	74.93±12.14	14.8241	18.0788	18.3894	17.1±1.97	ND	ND	ND	ND	ND	ND	ND	ND
ethyl linolenate	Esters	2170	2169-S	ND	[1191-41-9]	ND	ND	ND	ND	9.04617	9.94887	8.06245	9.02±0.94	20.3274	21.9351	31.6898	24.65±6.15	ND	ND	ND	ND	ND	ND	ND	ND
ethyl nonanoate	Esters	1298	1295-S	fruity	[123-29-5]	ND	ND	ND	ND	ND	ND	ND	ND	9.13859	10.3912	10.3808	9.97±0.72	ND	ND	ND	ND	ND	ND	ND	ND
ethyl hexanoate	Esters	1000	999-S	sweet,fruity	[123-66-0]	ND	ND	ND	ND	ND	ND	ND	ND	49.8996	54.2833	54.64	52.94±2.64	ND	ND	ND	ND	ND	ND	ND	ND
benzyl acetate	Esters	1167	1164-S	sweet,fruity,floral	[140-11-4]	ND	ND	ND	ND	ND	ND	ND	ND	16.2646	15.122	14.3359	15.24±0.97	ND	ND	ND	ND	ND	ND	ND	ND
(-)-DIHYDROCARVYL ACETATE	Esters	1303	1289-S	ND	[20777-39-3]	ND	ND	ND	ND	9.9546	10.211	8.56524	9.58±0.89	ND	ND	ND	ND	ND	ND	ND	ND	ND	ND	ND	ND
cis-3-Hexenyl benzoate	Esters	1572	1570-S	fresh,floral	[25152-85-6]	ND	ND	ND	ND	47.4909	30.8939	45.1099	41.16±8.97	54.1343	44.4894	50.7224	49.78±4.89	ND	ND	ND	ND	ND	ND	ND	ND
ETHYL 3-HEXENOATE	Esters	1008	1006-S	fruity	[26553-46-8]	ND	ND	ND	ND	7.54698	6.0374	7.53767	7.04±0.87	ND	ND	ND	ND	10.1003	7.0746	7.33526	8.17±1.68	ND	ND	ND	ND
(Z)-3-hexen-1-yl caproate	Esters	1385	1380-S	fruity	[31501-11-8]	ND	ND	ND	ND	29.2853	39.5966	31.8243	33.57±5.37	48.9847	59.6889	53.0055	53.89±5.41	16.9764	15.2276	10.2916	14.17±3.47	ND	ND	ND	ND
(E)-3-Hexenyl butyrate	Esters	1188	1203-S	ND	[53398-84-8]	ND	ND	ND	ND	ND	ND	ND	ND	ND	ND	ND	ND	9.19645	7.13519	6.87027	7.73±1.27	ND	ND	ND	ND
cis-3-Hexenyl-α-methylbutyrate	Esters	1235	1234-S	fresh,sweet,fruity	[53398-85-9]	24.5004	20.7954	17.9005	21.07±3.31	24.2374	38.0322	28.9276	30.4±7.01	31.389	39.7548	32.2297	34.46±4.61	36.094	31.8999	29.541	32.51±3.32	ND	ND	ND	ND
Hexanoic acid, 2-hexenyl ester, (E)-	Esters	1392	1391-S	ND	[53398-86-0]	ND	ND	ND	ND	ND	ND	ND	ND	16.1007	20.2922	16.0599	17.48±2.43	ND	ND	ND	ND	ND	ND	ND	ND
ethyl (Z)-hex-3-enoate	Esters	1008	998-S	fruity	[64187-83-3]	3.27286	3.80921	3.27286	3.45±0.31	ND	ND	ND	ND	53.7085	53.7085	64.666	57.36±6.33	ND	ND	ND	ND	ND	ND	ND	ND
trans-2-Hexenyl isovalerate	Esters	1240	1245-S	fruity	[68698-59-9]	ND	ND	ND	ND	ND	ND	ND	ND	ND	ND	ND	ND	21.2939	19.1526	24.6533	21.7±2.77	ND	ND	ND	ND
Bornyl acetate	Esters	1288	1285-S	woody	[76-49-3]	ND	ND	ND	ND	ND	ND	ND	ND	ND	ND	ND	ND	9.02879	6.03312	6.03312	7.03±1.73	ND	ND	ND	ND
E-2-Hexenyl benzoate	Esters	1587	1588-S	ND	[76841-70-8]	ND	ND	ND	ND	ND	ND	ND	ND	21.7481	22.2173	23.7481	22.57±1.05	ND	ND	ND	ND	ND	ND	ND	ND
safranal	Aldehydes	1201	1201-S	spicy	[116-26-7]	ND	ND	ND	ND	ND	ND	ND	ND	28.3141	33.6612	31.8819	31.29±2.72	ND	ND	ND	ND	17.573	15.7365	15.2208	16.18±1.24
2-(2,6,6-trimethylcyclohexen-1-yl)acetaldehyde	Aldehydes	1258	1254-S	ND	[472-66-2]	ND	ND	ND	ND	ND	ND	ND	ND	51.6671	56.3914	56.3914	54.82±2.73	ND	ND	ND	ND	19.2061	17.4296	16.44	17.69±1.4
2-Phenyl-2-butenal	Aldehydes	1274	1276-S	sweet	[4411-89-6]	33.1534	25.4283	37.0645	31.88±5.92	10.5255	11.1608	8.159	9.95±1.58	13.2693	10.9538	12.3347	12.19±1.16	36.6297	38.3103	36.6297	37.19±0.97	38.6252	37.7766	29.9686	35.46±4.77
β-cyclocitral	Aldehydes	1221	1220-S	fruity,green,floral	[432-25-7]	21.1709	22.617	15.702	19.83±3.65	20.3985	26.6911	20.8964	22.66±3.5	71.305	78.5929	72.2502	74.05±3.96	66.6143	60.8624	58.9478	62.14±3.99	49.784	38.378	48.5428	45.57±6.26
Benzaldehyde	Aldehydes	959	962-S	almond	[100-52-7]	10.2571	9.91634	10.0073	10.06±0.18	31.2007	35.4876	27.2835	31.32±4.1	92.3761	100.195	95.5194	96.03±3.93	19.893	15.2522	14.2872	16.48±3	49.8526	39.9355	38.7081	42.83±6.11
Benzeneacetaldehyde	Aldehydes	1042	1045-S	fresh	[122-78-1]	42.3395	48.6275	41.575	44.18±3.87	62.7002	54.0064	52.3488	56.35±5.56	106.713	121.545	111.881	113.38±7.53	73.2824	60.5764	68.4144	67.42±6.41	229.603	234.826	208.941	224.46±13.69
neral	Aldehydes	1243	1240-S	sweet,lemon	[106-26-3]	5.24579	6.18664	5.40094	5.61±0.5	5.84885	8.61926	5.84885	6.77±1.6	6.9634	10.2701	9.1999	8.81±1.69	ND	ND	ND	ND	ND	ND	ND	ND
Heptanal	Aldehydes	903	901-S	grease	[111-71-7]	ND	ND	ND	ND	ND	ND	ND	ND	ND	ND	ND	ND	47.1214	36.8612	31.7311	38.57±7.84	ND	ND	ND	ND
Decanal	Aldehydes	1208	1206-S	ND	[112-31-2]	ND	ND	ND	ND	ND	ND	ND	ND	7.16715	7.92608	7.54662	7.55±0.38	ND	ND	ND	ND	ND	ND	ND	ND
2-Butyl-2-octenal	Aldehydes	1377	1378-S	fruity	[13019-16-4]	11.9076	8.72053	9.03636	9.89±1.76	ND	ND	ND	ND	ND	ND	ND	ND	ND	ND	ND	ND	ND	ND	ND	ND
geranial	Aldehydes	1273	1270-S	orange	[141-27-5]	ND	ND	ND	ND	23.1074	21.0284	17.3917	20.51±2.89	ND	ND	ND	ND	ND	ND	ND	ND	ND	ND	ND	ND
2,4-Dimethylbenzaldehyde	Aldehydes	1174	1182-S	fruity	[15764-16-6]	ND	ND	ND	ND	ND	ND	ND	ND	24.2921	20.9083	24.1953	23.13±1.93	ND	ND	ND	ND	ND	ND	ND	ND
2,4-Heptadienal, (E,E)-	Aldehydes	1010	1012-S	ND	[4313-03-5]	ND	ND	ND	ND	ND	ND	ND	ND	9.75811	11.7539	10.4234	10.65±1.02	ND	ND	ND	ND	ND	ND	ND	ND
Citral	Aldehydes	1273	1273-S	lemon	[5392-40-5]	5.29085	5.29085	5.08836	5.22±0.12	ND	ND	ND	ND	13.1665	14.9264	13.2436	13.78±0.99	10.9699	8.11921	8.96969	9.35±1.46	ND	ND	ND	ND
Hexanal	Aldehydes	800	801-S	green	[66-25-1]	49.0666	50.5791	43.306	47.65±3.84	193.553	220.973	201.163	205.23±14.16	279.587	273.14	279.587	277.44±3.72	180.119	196.893	176.676	184.56±10.82	ND	ND	ND	ND
(E)-hex-2-enal	Aldehydes	851	854-S	fresh	[6728-26-3]	4.09841	3.5066	4.09841	3.9±0.34	ND	ND	ND	ND	ND	ND	ND	ND	ND	ND	ND	ND	ND	ND	ND	ND
Borneo	Alcohols	1166	1167-S	rosin,mint	[507-70-0]	ND	ND	ND	ND	ND	ND	ND	ND	ND	ND	ND	ND	37.9257	22.988	25.966	28.96±7.91	5.1474	4.91708	6.52679	5.53±0.87
2-butyl-1-octanol	Alcohols	1265	1277-S	ND	[3913-02-8]	ND	ND	ND	ND	ND	ND	ND	ND	ND	ND	ND	ND	ND	ND	ND	ND	19.0934	18.241	15.7695	17.7±1.73
α-Terpineol	Alcohols	1191	1189-S	floral, woody	[98-55-5]	76.9385	72.7905	63.356	71.03±6.96	12.2681	15.5163	13.1913	13.66±1.67	8.52552	11.0982	8.54316	9.39±1.48	102.425	80.2374	91.772	91.48±11.1	31.4203	28.5553	26.965	28.98±2.26
Epoxylinalol	Alcohols	1174	1173-S	ND	[14049-11-7]	ND	ND	ND	ND	ND	ND	ND	ND	ND	ND	ND	ND	18.4279	14.5081	17.3222	16.75±2.02	38.9677	28.0708	26.4089	31.15±6.82
3,7-dimethyl-1,5,7-octatrien-3-ol	Alcohols	1105	1107-S	ND	[29957-43-5]	ND	ND	ND	ND	29.2352	35.247	28.1883	30.89±3.81	50.3431	58.6024	56.215	55.05±4.25	60.4992	49.7592	62.9526	57.74±7.02	40.9533	49.7942	35.9645	42.24±7
Nerolidol	Alcohols	1566	1564-S	floral,fruity	[40716-66-3]	23.5825	27.1818	25.7978	25.52±1.82	78.6108	81.7721	61.6851	74.02±10.8	487.634	405.615	388.238	427.16±53.09	81.4779	42.2881	61.883	61.88±19.59	57.4886	46.1969	47.8624	50.52±6.1
2,3-Butanediol	Alcohols	800	788-S	fruity	[513-85-9]	ND	ND	ND	ND	ND	ND	ND	ND	ND	ND	ND	ND	ND	ND	ND	ND	70.61	86.0064	83.1137	79.91±8.18
Linalool oxide I	Alcohols	1074	1074-S	sweet, creamy, floral	[5989-33-3]	137.627	102.077	124.034	121.25±17.94	230.882	222.674	197.175	216.91±17.58	57.4024	64.1445	58.7097	60.09±3.58	166.37	252.903	172.983	197.42±48.16	261.309	266.983	251.712	260±7.72
Benzyl alcohol	Alcohols	1033	1036-S	floral	[100-51-6]	172.917	219.955	188.131	193.67±24	672.593	629.511	545.642	615.92±64.56	879.231	776.964	812.4	822.87±51.93	54.5988	37.502	49.1695	47.09±8.74	267.992	305.454	272.602	282.02±20.43
(E)-linalool oxide (pyranoid)	Alcohols	1169	1173-S	woody	[39028-58-5]	197.433	167.875	169.209	178.17±16.69	763.95	872.109	731.034	789.03±73.81	301.253	317.163	297.25	305.22±10.53	1055.68	994.294	993.293	1014.42±35.73	349.209	363.759	359.087	357.35±7.43
(E)-furan linalool oxide	Alcohols	1088	1086-S	floral	[34995-77-2]	90.8018	82.7252	93.946	89.16±5.79	646.532	672.763	646.737	655.34±15.09	241.393	253.322	249.967	248.23±6.15	1104.81	1095.46	1031.63	1077.3±39.83	373.631	363.393	345.208	360.74±14.4
Phenylethyl Alcohol	Alcohols	1113	1116-S	rose	[60-12-8]	487.074	533.454	483.681	501.4±27.81	633.564	641.698	607.713	627.66±17.75	778.781	853.523	816.408	816.24±37.37	162.153	101.512	134.952	132.87±30.37	431.911	454.78	406.091	430.93±24.36
Geraniol	Alcohols	1255	1255-S	floral,fruity	[106-24-1]	425.295	413.523	471.142	436.65±30.44	2691.49	2774.92	2552.77	2673.06±112.22	1414.39	1362.34	1508.39	1428.37±74.02	853.973	803.859	804.508	820.78±28.75	572.187	481.922	554.874	536.33±47.91
Linalool	Alcohols	1100	1099-S	orange,floral	[78-70-6]	1470.34	1349.39	1308.05	1375.92±84.34	974.723	1099.64	942.053	1005.47±83.17	149.942	152.024	132.318	144.76±10.83	3167.56	2842.02	2998.65	3002.74±162.81	1282.06	1175.9	1299.83	1252.59±67.01
nerol	Alcohols	1230	1228-S	orange	[106-25-2]	ND	ND	ND	ND	45.8802	22.8032	9.02082	25.9±18.62	ND	ND	ND	ND	ND	ND	ND	ND	ND	ND	ND	ND
3,7-dimethyl-octa-1,5-diene-3,7-diol	Alcohols	1191	1193-S	ND	[13741-21-4]	ND	ND	ND	ND	35.988	29.4122	23.163	29.52±6.41	38.3501	43.033	38.7743	40.05±2.59	ND	ND	ND	ND	ND	ND	ND	ND
Phytol	Alcohols	2116	2114-S	ND	[150-86-7]	ND	ND	ND	ND	13.5116	10.2107	8.56321	10.76±2.52	ND	ND	ND	ND	ND	ND	ND	ND	ND	ND	ND	ND
Hotrienol	Alcohols	1105	1106-S	green	[20053-88-7]	9.1898	10.3763	11.3901	10.32±1.1	ND	ND	ND	ND	ND	ND	ND	ND	ND	ND	ND	ND	ND	ND	ND	ND
2-Nonen-1-ol	Alcohols	1105	1105-S	cucumber	[22104-79-6]	ND	ND	ND	ND	ND	ND	ND	ND	37.8323	32.7933	30.7252	33.78±3.66	ND	ND	ND	ND	ND	ND	ND	ND
Levomenthol	Alcohols	1174	1175-S	mint	[2216-51-5]	ND	ND	ND	ND	ND	ND	ND	ND	10.7181	10.9868	10.1722	10.63±0.42	16.5446	10.4299	11.479	12.82±3.27	ND	ND	ND	ND
Grandlure II	Alcohols	1230	1225-N	ND	[26532-23-0]	2.53856	2.83473	2.43024	2.6±0.21	ND	ND	ND	ND	12.455	17.3914	14.1005	14.65±2.51	11.4825	8.76944	9.59323	9.95±1.39	ND	ND	ND	ND
2,5-Dimethylcyclohexanol	Alcohols	1108	1099-S	ND	[3809-32-3]	ND	ND	ND	ND	ND	ND	ND	ND	42.9797	54.2885	44.5976	47.29±6.12	39.6488	25.2037	34.8338	33.23±7.36	ND	ND	ND	ND
4-epi-cubebil	Alcohols	1495	1493-S	ND	[38230-60-3]	ND	ND	ND	ND	27.9971	19.0342	16.5837	21.2±6.01	ND	ND	ND	ND	ND	ND	ND	ND	ND	ND	ND	ND
2,6-DIMETHYLCYCLOHEXANOL	Alcohols	1108	1112-S	ND	[5337-72-4]	31.219	34.879	33.049	33.05±1.83	ND	ND	ND	ND	ND	ND	ND	ND	ND	ND	ND	ND	ND	ND	ND	ND
Terpinen-4-ol	Alcohols	1179	1177-S	green,woody	[562-74-3]	ND	ND	ND	ND	ND	ND	ND	ND	ND	ND	ND	ND	12.4325	9.49015	9.62845	10.52±1.66	ND	ND	ND	ND
Cedrol	Alcohols	1601	1600-S	sweet,woody	[77-53-2]	49.1929	50.5803	56.5665	52.11±3.92	7.09595	9.48038	7.54345	8.04±1.27	53.6544	60.8923	51.0922	55.21±5.08	15.7587	11.4733	14.0576	13.76±2.16	ND	ND	ND	ND
cis-2-Hexen-1-ol	Alcohols	867	868-S	green	[928-94-9]	ND	ND	ND	ND	ND	ND	ND	ND	ND	ND	ND	ND	39.7425	22.9449	39.7425	34.14±9.7	ND	ND	ND	ND
(Z)-hex-3-en-1-ol	Alcohols	854	857-S	green	[928-96-1]	ND	ND	ND	ND	33.7965	29.9129	28.8679	30.86±2.6	72.9171	76.7027	81.0036	76.87±4.05	95.8902	76.1039	77.6912	83.23±10.99	ND	ND	ND	ND
Caffeine	Others	1844	1837-S	ND	[58-08-2]	1047.88	1077.76	1179.98	1101.87±69.27	837.872	889.077	840.99	855.98±28.71	1189.31	1233.25	1273.15	1231.9±41.94	825.28	868.513	913.592	869.13±44.16	780.045	891.027	734.338	801.8±80.58
Benzyl nitrile	Others	1140	1144-S	ND	[140-29-4]	ND	ND	ND	ND	ND	ND	ND	ND	60.3374	58.2984	60.3374	59.66±1.18	ND	ND	ND	ND	ND	ND	ND	ND
(2-Nitroethyl)benzene	Others	1299	1304-S	floral	[6125-24-2]	ND	ND	ND	ND	ND	ND	ND	ND	27.5847	33.7365	26.3281	29.22±3.96	ND	ND	ND	ND	ND	ND	ND	ND
Hexanoic acid	Others	979	990-S	ND	[142-62-1]	ND	ND	ND	ND	ND	ND	ND	ND	74.751	87.259	70.0062	77.34±8.91	ND	ND	ND	ND	ND	ND	ND	ND
1-ethylpyrrole-2-carbaldehyde	Heterocycles	1050	1046-S	ND	[2167-14-8]	24.8552	40.9159	37.5928	34.45±8.48	ND	ND	ND	ND	58.9653	63.0712	89.7575	70.6±16.72	ND	ND	ND	ND	59.6533	45.5	36.9388	47.36±11.47
Caryophyllene oxide	Heterocycles	1584	1581-S	sweet,fresh,woody	[1139-30-6]	ND	ND	ND	ND	ND	ND	ND	ND	0	0	0	ND	8.27414	6.53711	7.72877	7.51±0.89	ND	ND	ND	ND
Dibenzofuran	Heterocycles	1510	1515-S	ND	[132-64-9]	ND	ND	ND	ND	ND	ND	ND	ND	138.947	157.925	129.985	142.29±14.27	ND	ND	ND	ND	ND	ND	ND	ND
2-Ethylfuran	Heterocycles	700	703-S	sweet,fruity	[3208-16-0]	ND	ND	ND	ND	ND	ND	ND	ND	59.1274	59.6757	65.3051	61.37±3.42	ND	ND	ND	ND	ND	ND	ND	ND
theaspirane	Heterocycles	1316	1302-S	sweet,fruity,woody	[36431-72-8]	ND	ND	ND	ND	ND	ND	ND	ND	6.08541	8.22929	6.08541	6.8±1.24	11.0594	12.0811	17.4137	13.52±3.41	ND	ND	ND	ND
2-Pentylfuran	Heterocycles	992	993-S	fruity	[3777-69-3]	44.9336	50.0699	42.6155	45.87±3.81	33.3909	32.4273	24.9293	30.25±4.63	81.2251	98.7819	101.716	93.91±11.08	38.0883	28.4064	30.8861	32.46±5.03	ND	ND	ND	ND

## Sheet: Table S4
Table S4. The VIP and P values of discriminatory VMs
NO.	Compounds	VIP	P
1	Borneo	1.90105	0.01
2	β-Ionone epoxide	1.90047	0.01
3	Pentadecane	1.88757	0.012
4	2,4-Di-tert-butylphenol	1.87018	0.01
5	3,5-octadien-2-one	1.8625	0.012
6	Linalool oxide I	1.86239	0
7	γ-Muurolene	1.86135	0.02
8	Epoxylinalol	1.84714	0.001
9	cuparene	1.84525	0.02
10	Neral	1.84412	0.02
11	ethyl Z-hex-3-enoate	1.75166	0.02
12	METHYL GERANATE	1.70086	0.001
13	3,7-dimethyl-1,5,7-octatrien-3-ol	1.57467	0.03
14	4S-limonene	1.54171	0.001
15	beta-copaene	1.53793	0.01
16	4R-limonene	1.53765	0.01
17	Hotrienol	1.53729	0.01
18	2,6-DIMETHYLCYCLOHEXANOL	1.53716	0.01
19	β-ELEMENE 82	1.53711	0.02
20	α-Pinene	1.53663	0.02
21	2-Butyl-2-octenal	1.53565	0.001
22	(E)-hex-2-enal	1.53193	0.001
23	3-Hepten-2-one, 5-ethyl-6-methyl-	1.53174	0.001
24	Tridecane	1.52691	0.006
25	E-3-Hexenyl butyrate	1.50571	0.13
26	Terpinen-4-ol	1.50567	0.008
27	Linalyl acetate	1.50511	0.02
28	isomenthone	1.5051	0.02
29	5-methyl-tridecane	1.50497	0.02
30	cis-2-Hexen-1-ol	1.50493	0
31	Heptanal	1.50466	0.001
32	Bornyl acetate	1.50418	0.001
33	Caryophyllene oxide	1.5039	0.001
34	trans-2-Hexenyl isovalerate	1.50382	0.001
35	(E)-furan linalool oxide	1.4799	0.001
36	1,1,6-trimethyl-2H-naphthalene	1.45303	0.006
37	Hexadecanoic acid, ethyl ester	1.43109	0.13
38	α-Cubebene	1.42667	0.008
39	trans-Calamenene	1.37253	0.04
40	1-ethylpyrrole-2-carbaldehyde	1.27605	0.009
41	ETHYL 3-HEXENOATE	1.2472	0.021
42	Cadinene	1.23321	0.13
43	3-methyltridecane	1.21858	0.03
44	Linalool-monoxid	1.21735	0.021
45	Z-β-ocimene	1.20136	0.021
46	Dodecane	1.19441	0.13
47	Phenylethyl Alcohol	1.18451	0
48	Methyl hexadecanoate	1.17946	0.01
49	2-Phenyl-2-butenal	1.10838	0.021
50	α-Terpineol	1.05158	0.01
51	Linalool	1.0342	0.021

## Sheet: Table S5
Table S5. The VMs of ROVA is greater than 1 in all samples.
Compounds	Aroma description	CAS	Threshold（μg/kg）	ZY	QM	ZS	FQ	HP
2-Ethylfuran	sweet,fruity	[3208-16-0]	2.3	ND	ND	26.6824	ND	ND
2-Pentylfuran	fruity	[3777-69-3]	14.5	3.16366	2.08615	6.47639	2.23864	ND
(2-Nitroethyl)benzene	floral	[6125-24-2]	2	ND	ND	14.6082	ND	ND
Nerolidol	floral,fruity	[40716-66-3]	250	ND	ND	1.70865	ND	ND
Linalool oxide I	sweet, creamy, floral	[5989-33-3]	100	1.21246	2.1691	ND	1.97419	2.60001
(E)-linalool oxide (pyranoid)	woody	[39028-58-5]	250	ND	3.15612	1.22089	4.05768	1.42941
(E)-furan linalool oxide	floral	[34995-77-2]	60	1.48596	10.9224	4.13712	17.955	6.0124
Phenylethyl Alcohol	rose	[60-12-8]	140	3.58145	4.48328	5.83027	ND	3.07805
Geraniol	floral,fruity	[106-24-1]	0.71	615.004	3764.88	2011.79	1156.03	755.391
Linalool	orange,floral	[78-70-6]	1.5	917.283	670.314	96.5076	2001.83	835.063
Cedrol	sweet,woody	[77-53-2]	0.5	104.227	16.0799	110.426	27.5264	ND
(Z)-hex-3-en-1-ol	green	[928-96-1]	3.9	ND	7.91259	19.7114	21.3406	ND
safranal	spicy	[116-26-7]	0.7	ND	ND	44.6939	ND	23.1097
β-cyclocitral	fruity,green,floral	[432-25-7]	3	6.60998	7.55401	24.6831	20.7138	15.1894
Benzeneacetaldehyde	fresh	[122-78-1]	4	11.0452	14.088	28.3449	16.8561	56.1142
Heptanal	grease	[111-71-7]	3	ND	ND	ND	12.8571	ND
Decanal	ND	[112-31-2]	3	ND	ND	2.51554	ND	ND
Citral	lemon	[5392-40-5]	5	5.22335	ND	2.75577	1.87059	ND
Hexanal	green	[66-25-1]	4.5	10.589	45.6066	61.6528	41.0139	ND
Methyl salicylate	mint	[119-36-8]	34.9	13.1552	23.7944	6.9614	52.1207	5.4027
Geranyl acetate	floral	[105-87-3]	9	ND	3.00535	2.37398	ND	ND
ethyl octanoate	fruity	[106-32-1]	5	ND	ND	2.44845	ND	ND
ethyl hexanoate	sweet,fruity	[123-66-0]	0.3	ND	ND	176.47	ND	ND
benzyl acetate	sweet,fruity,floral	[140-11-4]	2	ND	ND	7.62041	ND	ND
(Z)-3-hexen-1-yl caproate	fruity	[31501-11-8]	16	ND	2.09804	3.36832	ND	ND
α-Ionone	sweet,fruity,floral	[127-41-3]	0.4	31.5619	58.5859	155.86	54.0199	98.7699
(EZ)-β-Ionone	fruity,woody,floral	[14901-07-6]	0.007	ND	ND	10268.7	ND	ND
Jasmone	Jasmine	[488-10-8]	1.9	16.4189	15.4091	41.373	15.1539	ND
p-cresol	smoky,herbal	[106-44-5]	2.7	ND	ND	23.0021	ND	ND
Phenol	ND	[108-95-2]	31	ND	ND	5.00265	ND	ND
4-Ethyl-2-methoxyphenol	smoky	[2785-89-9]	4.4	ND	ND	17.8723	ND	ND
guaiacol	woody	[90-05-1]	21	ND	ND	3.51703	ND	ND
α-Cubebene	herbal	[17699-14-8]	14	ND	1.30288	ND	ND	0.999448
trans-Calamenene	ND	[73209-42-4]	0.02	369.618	798.559	624.691	ND	1033.32
β-myrcene	sweet, orange	[123-35-3]	1.2	5.88052	ND	ND	6.43202	ND
1,1,6-trimethyl-2H-naphthalene	sweet	[30364-38-6]	2.5	ND	2.49537	4.71168	1.69236	10.438
1-Methylnaphthalene	ND	[90-12-0]	20	ND	ND	2.83882	ND	ND
Naphthalene	ND	[91-20-3]	5	ND	ND	13.5431	ND	ND
2-Methylnaphthalene	sweet,woody,floral	[91-57-6]	10	ND	ND	7.67202	ND	ND
Biphenyl	ND	[92-52-4]	0.5	ND	ND	136.376	ND	ND
β-Ionone epoxide	fruity,woody,floral	[23267-57-4]	0.2	156.718	ND	ND	64.6788	ND

## Sheet: Table S6
Table S6. The ten aroma-active compounds.
Metabolite	VIP	P	ROAV
			ZY	QM	ZS	FQ	HP
β-Ionone epoxide	1.90047	0.01	156.718	ND	ND	64.6788	ND
Linalool oxide I	1.86239	0	1.21246	2.1691	ND	1.97419	2.60001
Heptanal	1.50466	0.001	ND	ND	ND	12.8571	ND
(E)-furan linalool oxide	1.4799	0.001	1.48596	10.9224	4.13712	17.955	6.0124
1,1,6-trimethyl-2H-naphthalene	1.45303	0.006	ND	2.49537	4.71168	1.69236	10.438
α-Cubebene	1.42667	0.008	ND	1.30288	ND	ND	0.999448
trans-Calamenene	1.37253	0.04	369.618	798.559	624.691	ND	1033.32
(E)-linalool oxide (pyranoid)	1.21735	0.021	ND	3.15612	1.22089	4.05768	1.42941
Phenylethyl Alcohol	1.18451	0	3.58145	4.48328	5.83027	ND	3.07805
Linalool	1.0342	0.021	917.283	670.314	96.5076	2001.83	835.063

## Sheet: Table S7
Table S7. The results of gas chromatography olfactometry in all samples.
NO.	Compounds	Aroma description	ZS-1	ZS-2	ZS-3	ZS	HP-1	HP-2	HP-3	HP	FQ-1	FQ-2	FQ-3	FQ	QM-1	QM-2	QM-3	QM	ZY-1	ZY-2	ZY-3	ZY
1	β-ionone	floral	2	3	3	2.67±0.58	2	1	2	1.67±1.15	3	2	1	2.00±1.00	2	2	3	2.33±0.58	2	2	4	2.67±1.15
2	Benzyl alcohol	floral	ND	ND	ND	ND	2	1	0	1.00±1.00	ND	ND	ND	ND	1	1	1	1.00±0.00	ND	ND	ND	ND
3	Geraniol	floral,fruity	3	2	3	2.67±0.58	2	1	1	1.33±0.58	4	2	4	3.33±1.15	3	2	4	3.00±1.00	4	3	3	3.33±0.58
4	Humulene	lilac, woody	ND	ND	ND	ND	1	0	1	0.67±0.58	ND	ND	ND	ND	ND	ND	ND	ND	ND	ND	ND	ND
5	Phenylethyl Alcohol	rose	3	2	3	2.67±0.58	4	2	3	3.00±1.00	3	2	4	3.00±1.00	3	2	4	3.00±1.00	4	2	3	3.00±1.00
6	(EZ)-β-Ionone	floral	2	3	2	2.33±0.58	ND	ND	ND	ND	ND	ND	ND	ND	ND	ND	ND	ND	ND	ND	ND	ND
7	Linalool	floral, sweet	2	1	2	1.67±0.58	3	3	4	3.33±0.58	3	3	4	3.33±0.58	3	2	3	2.67±0.58	4	2	3	3.00±1.00
8	Jasmone	floral	ND	ND	ND	ND	ND	ND	ND	ND	1	1	1	1.00±0.00	1	1	1	1.00±0.00	ND	ND	ND	ND
9	geranyl acetone	magnolia,fruity	2	1	2	1.67±0.58	ND	ND	ND	ND	1	0	1	0.67±0.58	ND	ND	ND	ND	ND	ND	ND	ND
10	4-Ethyl-2-methoxyphenol	smoky	1	2	2	1.67±0.58	ND	ND	ND	ND	ND	ND	ND	ND	ND	ND	ND	ND	ND	ND	ND	ND
11	cis-3-Hexenyl-α-methylbutyrate	fruity	1	1	2	1.33±0.58	ND	ND	ND	ND	ND	ND	ND	ND	ND	ND	ND	ND	ND	ND	ND	ND
12	Benzaldehyde	Fruity, almond	ND	ND	ND	ND	1	0	1	0.67±0.58	0	1	0	0.33±0.58	ND	ND	ND	ND	ND	ND	ND	ND
13	3,5-OCTADIEN-2-ONE	fruity, creamy	2	1	1	1.33±0.58	ND	ND	ND	ND	ND	ND	ND	ND	ND	ND	ND	ND	2	1	3	2.00±1.00
14	Citral	fruity, fresh	ND	ND	ND	ND	ND	ND	ND	ND	1	1	2	1.33±0.58	ND	ND	ND	ND	1	0	1	0.67±0.58
15	2-Butyl-2-octenal	fruity	ND	ND	ND	ND	ND	ND	ND	ND	ND	ND	ND	ND	ND	ND	ND	ND	2	2	2	2.00±0.00
16	benzyl acetate	floral, sweet, fruity	1	2	1	1.33±0.58	ND	ND	ND	ND	ND	ND	ND	ND	ND	ND	ND	ND	ND	ND	ND	ND
17	α-Cubebene	mint	1	1	1	1.00±0.00	1	2	1	1.33±0.58	ND	ND	ND	ND	ND	ND	ND	ND	ND	ND	ND	ND
18	Levomenthol	mint	ND	ND	ND	ND	ND	ND	ND	ND	1	1	2	1.33±0.58	ND	ND	ND	ND	ND	ND	ND	ND
19	Nerolidol	fruity	1	1	1	1.00±0.00	1	1	1	1.00±0.00	1	0	2	1.00±1.00	1	1	1	1.00±0.00	1	0	1	0.67±0.58
20	ETHYL 3-HEXENOATE	fruity	ND	ND	ND	ND	ND	ND	ND	ND	ND	ND	ND	ND	0	1	1	0.67±0.58	ND	ND	ND	ND
21	2-Pentylfuran	fruity, woody	1	1	1	1.00±0.00	ND	ND	ND	ND	1	0	1	0.67±0.58	1	0	1	0.67±0.58	1	2	1	1.33±0.58
22	ethyl hexadecanoate	fruity, creamy	1	1	1	1.00±0.00	0	1	1	0.67±0.58	1	1	1	1.00±0.00	1	1	1	1.00±0.00	1	1	0	0.67±0.58
23	β-cyclocitral	sweet, fruity	1	1	1	1.00±0.00	1	1	1	1.00±0.00	1	1	1	1.00±0.00	1	1	3	1.67±1.15	1	0	1	0.67±0.58
24	(Z)-3-hexen-1-yl caproate	sweet, fruity	1	1	1	1.00±0.00	ND	ND	ND	ND	3	2	3	2.67±0.58	1	1	1	1.00±0.00	ND	ND	ND	ND
25	Benzeneacetaldehyde	floral, sweet	1	1	1	1.00±1.00	1	2	1	1.33±0.58	0	1	1	0.67±0.58	2	1	3	2.00±1.00	1	1	1	1.00±0.00
26	Geranyl acetate	floral, sweet	1	1	1	1.00±0.00	ND	ND	ND	ND	ND	ND	ND	ND	1	1	2	1.33±0.58	ND	ND	ND	ND
27	beta-Pinene	woody, fruity	1	1	1	1.00±0.00	1	1	1	1.00±0.00	ND	ND	ND	ND	ND	ND	ND	ND	ND	ND	ND	ND
28	α-Terpineol	woody, floral	1	1	1	1.00±1.00	0	1	1	0.67±0.58	1	1	3	1.67±1.15	1	2	2	1.67±0.58	ND	ND	ND	ND
29	α-Ionone	sweet, floral	1	1	1	1.00±0.00	2	1	1	1.33±0.58	ND	ND	ND	ND	1	1	2	1.33±0.58	0	1	2	1.00±1.00
30	2,3-Butanediol	sweet, fruity	ND	ND	ND	ND	1	0	1	0.67±0.58	ND	ND	ND	ND	ND	ND	ND	ND	ND	ND	ND	ND
31	2-Phenyl-2-butenal	sweet, honey	1	1	1	1.00±0.00	ND	ND	ND	ND	2	1	1	1.33±0.58	3	1	3	2.33±1.15	0	1	2	1.00±1.00
32	Methyl salicylate	mint	0	1	1	0.67±0.58	1	0	1	0.67±0.58	1	0	2	1.00±1.00	1	1	2	1.33±0.58	0	1	1	0.67±0.58
33	ethyl hexanoate	fruity, sweet	1	0	1	0.67±0.58	ND	ND	ND	ND	ND	ND	ND	ND	ND	ND	ND	ND	ND	ND	ND	ND
34	2-Methylnaphthalene	floral, woody	1	1	0	0.67±0.58	ND	ND	ND	ND	ND	ND	ND	ND	ND	ND	ND	ND	ND	ND	ND	ND
35	(−)-α-Cedrene	woody	0	1	1	0.67±0.58	ND	ND	ND	ND	ND	ND	ND	ND	ND	ND	ND	ND	ND	ND	ND	ND
36	trans-Calamenene	woody	1	0	1	0.67±0.58	1	1	1	1.00±0.00	ND	ND	ND	ND	ND	ND	ND	ND	ND	ND	ND	ND
37	α-Pinene	woody	ND	ND	ND	ND	ND	ND	ND	ND	ND	ND	ND	ND	ND	ND	ND	ND	0	1	0	0.33±0.58
38	Cedrol	woody, sweet	1	1	1	0.67±0.58	ND	ND	ND	ND	1	1	0	0.67±0.58	1	1	1	1.00±0.00	1	2	0	1.00±1.00
39	safranal	woody, herbal	0	1	1	0.67±0.58	1	0	0	0.33±0.58	ND	ND	ND	ND	ND	ND	ND	ND	ND	ND	ND	ND
40	guaiacol	woody, herbal	1	0	1	0.67±0.58	ND	ND	ND	ND	ND	ND	ND	ND	ND	ND	ND	ND	ND	ND	ND	ND
41	(Z)-hex-3-en-1-ol	fresh	1	1	0	0.67±0.58	ND	ND	ND	ND	0	0	1	0.33±0.58	0	0	1	0.33±0.58	ND	ND	ND	ND
42	(4S)-limonene	fresh	ND	ND	ND	ND	1	0	1	0.67±0.58	ND	ND	ND	ND	ND	ND	ND	ND	ND	ND	ND	ND
43	Copaene	sweet	0	1	1	0.67±0.58	ND	ND	ND	ND	ND	ND	ND	ND	ND	ND	ND	ND	2	2	2	2.00±0.00
44	ethyl octanoate	sweet, fruity	1	0	1	0.67±0.58	ND	ND	ND	ND	ND	ND	ND	ND	ND	ND	ND	ND	ND	ND	ND	ND
45	theaspirane	sweet, fruity	1	1	0	0.67±0.58	ND	ND	ND	ND	1	1	3	1.67±1.15	ND	ND	ND	ND	ND	ND	ND	ND
46	2-Ethylfuran	sweet, fruity	0	1	1	0.67±0.58	ND	ND	ND	ND	ND	ND	ND	ND	ND	ND	ND	ND	ND	ND	ND	ND
47	Linalool oxide I	sweet, creamy, floral	1	0	1	0.67±0.58	2	1	3	2.00±1.00	1	1	2	1.33±0.58	2	2	2	2.00±0.00	1	1	3	1.67±1.15
48	(E)-furan linalool oxide	sweet, creamy, floral	1	1	0	0.67±0.58	1	2	1	1.33±0.58	1	0	1	0.67±0.58	2	1	1	1.33±0.58	3	2	1	2.00±1.00
49	β-Myrcene	sweet, fruity	ND	ND	ND	ND	ND	ND	ND	ND	1	1	0	0.67±0.58	ND	ND	ND	ND	2	1	1	1.33±0.58
50	Heptanal	fatty, almond	ND	ND	ND	ND	ND	ND	ND	ND	1	0	0	0.33±0.58	ND	ND	ND	ND	ND	ND	ND	ND

## Sheet: Table S8
Table S8. The seven key aroma-active compounds.
Metabolite	VIP	P	ROAV					GC-O
			ZY	QM	ZS	FQ	HP	ZY	QM	ZS	FQ	HP
Linalool oxide I	1.86239	0	1.21246	2.1691	ND	1.97419	2.60001	1.67±1.15	2.00±0.00	0.67±0.58	1.33±0.58	2.00±1.00
Heptanal	1.50466	0.001	ND	ND	ND	12.8571	ND	ND	ND	ND	0.33±0.58	ND
(E)-furan linalool oxide	1.4799	0.001	1.48596	10.9224	4.13712	17.955	6.0124	2.00±1.00	1.33±0.58	0.67±0.58	0.67±0.58	1.33±0.58
α-Cubebene	1.42667	0.008	ND	1.30288	ND	ND	0.999448	ND	ND	1.00±0.00	ND	1.33±0.58
trans-Calamenene	1.37253	0.04	369.618	798.559	624.691	ND	1033.32	ND	ND	0.67±0.58	ND	1.00±0.00
Phenylethyl Alcohol	1.18451	0	3.58145	4.48328	5.83027	ND	3.07805	3.00±1.00	3.00±1.00	2.67±0.58	3.00±1.00	3.00±1.00
Linalool	1.0342	0.021	917.283	670.314	96.5076	2001.83	835.063	3.00±1.00	2.67±0.58	1.67±0.58	3.33±0.58	3.33±0.58
